# Supplementary material for: Boosting the Immune System, From Science to Myth: Analysis the Infosphere With Google
Source: Front Med (Lausanne). 2019 Jul 25;6:165. doi: 10.3389/fmed.2019.00165 (PMC6673706; doi:10.3389/fmed.2019.00165)
Supplement: Supplementary File 2 — Concordance of the key word “supplement” is webpages recorded as having a negative stance of supplements. [file Table_2.XLSX]

## Sheet: supplement-negative
Reference	Website	Left	Word	Right
_	unitypoint.org	for their immune-boosting properties. You can get all of these vitamins from a well-balanced diet, so you don't need	supplements	. Some foods rich in these vitamins include eggs, bell peppers, spinach and almonds. Immune System Supplements Many
_	unitypoint.org	need supplements. Some foods rich in these vitamins include eggs, bell peppers, spinach and almonds. Immune System	Supplements	Many products claim to give your immune system the boost it needs to keep you running at your best. But, Hansen says
_	unitypoint.org	to give your immune system the boost it needs to keep you running at your best. But, Hansen says approach immune system	supplements	with caution. "Vitamins B6, C and E have been shown to help boost your immune system," Hansen says. "If you are lacking
_	unitypoint.org	vitamin in a given day. So, if you are taking too many of these vitamins, you're going to get rid of the extra in your urine.	Supplements	can cause side effects as well." If you're considering taking extra vitamins to help your immune system, Hansen
_	breastcancer.org	eat well throughout your treatment – even at times when you might not feel much like eating! Also, be wary of vitamins and	supplements	making claims that they can boost or super-charge the immune system. They're not likely to help any more than whole,
_	bbc.co.uk	, what's the proof? And most of the time robust scientific evidence is hard to find. Vitamins, minerals & herbal	supplements	We need vitamins and minerals to keep our immune systems healthy. So those of us who are deficient in say vitamin D or
_	bbc.co.uk	to keep our immune systems healthy. So those of us who are deficient in say vitamin D or vitamin C, may need to take them as	supplements	. However, vitamins and minerals can be found in good amounts in food, so if we're eating a healthy diet, chances are we
_	bbc.co.uk	at whether things like Echinacea, selenium, beta-carotene, green tea, bioflavonoids, garlic, and wheatgrass	supplements	can help us see off germs. The problem is that the evidence that exists is not strong – there haven't been many studies,
_	bbc.co.uk	to buy products to help with that, it's probably a good idea to maintain a degree of scepticism. Vitamin and mineral	supplements	can help if you're deficient in something specific, but if you're eating a healthy balanced diet and taking regular
_	netdoctor.co.uk	the evidence just isn't there. "A balanced, moderate diet is essential for a strong immune system- but additional food	supplements	or 'superfoods' won't make it any stronger," concludes Charles. We'll be in touch with news, updates, and ways you can
_	teamusa.org	the good stuff (vitamins, minerals, antioxidants, phytonutrients) if they are derived from food sources rather than	supplements	. Here are four foods that would be wise to include within your nutrition routine, and may have the added benefit of
_	ubc.ca	exams! On average, you are likely to get 2.5 colds per year and miss about nine hours of school or work per cold. Pills,	supplements	and herbal remedies touting their remarkable ability to boost your resistance to viruses shouldn't be your first
_	ubc.ca	a few micronutrients may help protect you from illness, and opting to get these micronutrients from food is superior to	supplements	because they provide more nourishment than a supplement alone. Here are some key foods to include in your diet this cold
_	theguardian.com	against so that the acquired system can remember them and act more quickly the next time it meets them. Given that the	supplements	you buy in health food shops are not vaccines and thus can't be helping the acquired system, they must therefore be
_	theguardian.com	diet, you don't need supplemental vitamins or minerals, and giving more of them won't help. "They [manufacturers of	supplements	] might not say anything untrue," Bangham says "but what they are doing is implying that if someone on a normal diet takes
_	theguardian.com	their immune function, which is plain wrong." Most of the studies that apparently support the effectiveness of such	supplements	, says Tim Ballard, vice-chair of the Royal College of General Practitioners, are done in selected groups of patients
_	theguardian.com	to the general population. "The only thing that seems to have a little bit of reasonable evidence behind it is zinc	supplements	to prevent colds in children," he says, adding that methodological weaknesses in these studies, too, leave him
_	theguardian.com	findings have never been replicated in adults. I certainly haven't been persuaded to recommend any immune-boosting	supplements	to my patients. People should be extremely careful before they part with their hard-earned money for any products that
_	theguardian.com	and minerals you'll see echinacea, selenium, beta-carotene, green tea, bioflavonoids, garlic, and wheatgrass	supplements	, all of which – pending any evidence that they actually work – are unlikely to do anything other than give you expensive
_	theguardian.com	and infectious diseases. It's a line of research that might one day fulfil the empty promises made by immune-boosting	supplements	. The microbes in and on our body, he says, help defend us from pathogenic infection on several levels. The first is
_	harvard.edu	. Older people tend to eat less and often have less variety in their diets. One important question is whether dietary	supplements	may help older people maintain a healthier immune system. Older people should discuss this question with a physician
_	harvard.edu	system. Taking megadoses of a single vitamin does not. More is not necessarily better. Improve immunity with herbs and	supplements	? Walk into a store, and you will find bottles of pills and herbal preparations that claim to "support immunity" or
_	harvard.edu	are making progress. Get your copy of Vitamins and Minerals About half of all Americans routinely take dietary	supplements	. The most common ones are multivitamin and multimineral supplements. This report explains the evidence behind the
_	harvard.edu	half of all Americans routinely take dietary supplements. The most common ones are multivitamin and multimineral	supplements	. This report explains the evidence behind the benefits and safety profiles of various vitamins and minerals. It also
_	businessinsider.com	patterns in order to better understand how the many pathways involved act at once. Why you shouldn't waste your money on	supplements	that claim to boost your immune system Walk through the aisles of any health food shop and you'll see pots of echinacea or
_	businessinsider.com	against so that the acquired system can remember them and act more quickly the next time it meets them. Given that the	supplements	you buy in health food shops are not vaccines and thus can't be helping the acquired system, they must therefore be
_	businessinsider.com	diet, you don't need supplemental vitamins or minerals, and giving more of them won't help. "They [manufacturers of	supplements	] might not say anything untrue," Bangham says "but what they are doing is implying that if someone on a normal diet takes
_	businessinsider.com	their immune function, which is plain wrong." Most of the studies that apparently support the effectiveness of such	supplements	, says Tim Ballard, vice-chair of the Royal College of General Practitioners, are done in selected groups of patients
_	businessinsider.com	to the general population. "The only thing that seems to have a little bit of reasonable evidence behind it is zinc	supplements	to prevent colds in children," he says, adding that methodological weaknesses in these studies, too, leave him
_	businessinsider.com	findings have never been replicated in adults. I certainly haven't been persuaded to recommend any immune-boosting	supplements	to my patients. People should be extremely careful before they part with their hard-earned money for any products that
_	businessinsider.com	and minerals you'll see echinacea, selenium, beta-carotene, green tea, bioflavonoids, garlic, and wheatgrass	supplements	, all of which - pending any evidence that they actually work - are unlikely to do anything other than give you expensive
_	businessinsider.com	and infectious diseases. It's a line of research that might one day fulfil the empty promises made by immune-boosting	supplements	. The microbes in and on our body, he says, help defend us from pathogenic infection on several levels. The first is
_	medlineplus.gov	or go for that walk. You will feel better and healthier for it. There is no strong evidence to prove that taking immune	supplements	along with exercising lowers the chance of illness or infections. Abalos KC, Petri WA. Infectious disease and sports.
_	skeptoid.com	aging. Up until about ten years ago, nobody had invented the marketing term yet, so nobody ever thought to buy special	supplements	or specially grown produce to boost their immunity. Without such products, one wonders how the human race could have
_	skeptoid.com	, but you have to be practically starving to death. It's the opposite problem from eating too many cheeseburgers.	Supplements	, juices, or any products that claim to "boost your immune system" are frauds. They are for-profit solutions to a
